# Supplementary material for: Evaluation of a therapy for Idiopathic Chronic Enterocolitis in rhesus macaques (Macaca mulatta) and linked microbial community correlates
Source: PeerJ. 2018 Apr 11;6:e4612. doi: 10.7717/peerj.4612 (PMC5899420; doi:10.7717/peerj.4612)
Supplement: Table S1 [file peerj-06-4612-s009.csv]

Oligonucleotide sequences used in this study
	Name	Sequence	Components
Illumina MiSeq 16S V1-V2 Amplification and Sequencing Primers	Forward PCR amplification primer	5'-AATGATACGGCGACCACCGAGATCTACAC-XXXXXXXXXXXX-TATGGTAATT-GT-AGAGTTTGATCCTGGCTCAG-3'	5' Illumina adapter, 12-base Golay barcode (X's), forward pad*, linker**, 27F forward primer
	Reverse PCR amplification primer	5'-CAAGCAGAAGACGGCATACGAGAT-XXXXXXXXXXXX-AGTCAGTCAG-CC-TGCTGCCTCCCGTAGGAGT-3'	Reverse complement of 3' Illumina adapter, 12-base Golay barcode (X's), reverse pad, linker, 338R reverse primer
	Forward sequencing primer	5'-TATGGTAATT-GT-AGAGTTTGATCCTGGCTCAG-3'	Forward pad, linker, 27F forward primer
	Reverse sequencing primer	5'-AGTCAGTCAG-CC-TGCTGCCTCCCGTAGGAGT-3'	Reverse pad, linker, 338R reverse primer
Illumina MiSeq ITS1F and ITS2 Amplification and Sequencing Primers	Forward PCR amplification primer	5'-AATGATACGGCGACCACCGAGATCTACAC-XXXXXXXXXXXX-TGCGGCCTGC-GT-CTTGGTCATTTAGAGGAAGTAA-3'	5' Illumina adapter, 12-base Golay barcode (X's), forward pad*, linker**, ITS1F primer
	Reverse PCR amplification primer	5'-CAAGCAGAAGACGGCATACGAGAT-XXXXXXXXXXXX-AGTCAGTCAG-CC-GCTGCGTTCTTCATCGATGC-3'	Reverse complement of 3' Illumina adapter, 12-base Golay barcode (X's), reverse pad, linker, ITS2 primer
	Forward sequencing primer	5'-TGCGGCCTGC-GT-CTTGGTCATTTAGAGGAAGTAA-3'	Forward pad, linker, ITS1F primer
	Reverse sequencing primer	5'-AGTCAGTCAG-CC-GCTGCGTTCTTCATCGATGC-3'	Reverse pad, linker, ITS2 priemr
